# Supplementary material for: Recovery of Post-Stroke Spatial Memory and Thalamocortical Connectivity Following Novel Glycomimetic and rhBDNF Treatment
Source: Int J Mol Sci. 2022 Apr 27;23(9):4817. doi: 10.3390/ijms23094817 (PMC9101131; doi:10.3390/ijms23094817)
Supplement: Supplementary file 1 [file ijms-23-04817-s001.zip]

Archive with 1 entries (1 files):
- ijms-1656851-supplementary.pdf
